# Supplementary material for: Taxonomic study of genus Peucela Ragonot, 1891 (Lepidoptera, Pyralidae) in China, with descriptions of three new species
Source: Zookeys. 2020 Oct 20;976:147–58. doi: 10.3897/zookeys.976.56402 (PMC7591555; doi:10.3897/zookeys.976.56402)
Supplement: XML Treatment for Peucela [file zookeys.976.56402-treatment1.xml]

<!DOCTYPE tp:taxon-treatment
  PUBLIC "-//TaxonX//DTD Taxonomic Treatment Publishing DTD v0 20100105//EN" "tax-treatment-NSO.dtd">
<tp:taxon-treatment xmlns:tp="http://www.plazi.org/taxpub"><tp:treatment-meta><kwd-group><label>Taxon classification</label><kwd><named-content xmlns:xlink="http://www.w3.org/1999/xlink" content-type="kingdom">Animalia</named-content></kwd><kwd><named-content xmlns:xlink="http://www.w3.org/1999/xlink" content-type="order">Lepidoptera</named-content></kwd><kwd><named-content xmlns:xlink="http://www.w3.org/1999/xlink" content-type="family">Pyralidae</named-content></kwd></kwd-group><mixed-citation publication-type="journal"><person-group><name><surname>Qi</surname><given-names>Mujie</given-names></name><name><surname>Zuo</surname><given-names>Xinghai</given-names></name><name><surname>Li</surname><given-names>Houhun</given-names></name></person-group><article-title>Taxonomic study of genus <italic><tp:taxon-name><tp:taxon-name-part taxon-name-part-type="genus" reg="Peucela">Peucela</tp:taxon-name-part></tp:taxon-name></italic> Ragonot, 1891 (<tp:taxon-name><tp:taxon-name-part taxon-name-part-type="order">Lepidoptera</tp:taxon-name-part></tp:taxon-name>, <tp:taxon-name><tp:taxon-name-part taxon-name-part-type="family">Pyralidae</tp:taxon-name-part></tp:taxon-name>) in China, with descriptions of three new species</article-title><source>Zookeys</source><day>20</day><month>10</month><year>2020</year><volume>976</volume><fpage>147</fpage><lpage>158</lpage><pub-id pub-id-type="doi">10.3897/zookeys.976.56402</pub-id></mixed-citation></tp:treatment-meta><tp:nomenclature><label>Genus</label><tp:taxon-name><object-id xmlns:xlink="http://www.w3.org/1999/xlink" content-type="arpha" xlink:type="simple">A5D8ACB9-D700-5FD2-A39A-77F0BDDBDF34</object-id>
            <tp:taxon-name-part taxon-name-part-type="genus" reg="Peucela">Peucela</tp:taxon-name-part>
          </tp:taxon-name><tp:taxon-authority>Ragonot, 1891</tp:taxon-authority><tp:nomenclature-citation-list><tp:nomenclature-citation><tp:taxon-name>
                <tp:taxon-name-part taxon-name-part-type="genus" reg="Peucela">Peucela</tp:taxon-name-part>
              </tp:taxon-name><comment>Ragonot, 1891: 47. Type species: <tp:taxon-name><tp:taxon-name-part taxon-name-part-type="genus" reg="Pyralis">Pyralis</tp:taxon-name-part> <tp:taxon-name-part taxon-name-part-type="species" reg="pallivittata">pallivittata</tp:taxon-name-part></tp:taxon-name> Moore, 1888.</comment></tp:nomenclature-citation></tp:nomenclature-citation-list></tp:nomenclature><tp:treatment-sec sec-type="description" id="SECID0ELIAC"><title>Generic characters.</title><p><bold>Adult.</bold> Wingspan 19.0–26.5 mm. Frons rounded. Vertex covered with erect scales. Labial palpus upturned, third segment short and slightly porrect (Figs <xref ref-type="fig" rid="F1">1</xref>, <xref ref-type="fig" rid="F1">2</xref>). Maxillary palpus with three segments, usually as long as third segment of labial palpus and extending beyond its first segment. Antenna with scape dilated or ovate, flagellum filiform. Forewing ground color yellowish brown or grayish brown, with basal and terminal areas darker than median area. Hindwing concolorous with forewing, ante- and postmedial lines conspicuous. Venation (Fig. <xref ref-type="fig" rid="F1">3</xref>): forewing with 12 veins, R<sub>3</sub> and R<sub>4</sub> stalked from 2/5 length of R<sub>3</sub>, R<sub>5</sub> stalked with R<sub>3+4</sub> at basal 1/4, R<sub>3+4+5</sub> and M<sub>1</sub> connate at upper angle of cell, M<sub>2</sub> and M<sub>3</sub> connate at lower angle of cell, 1A+2A furcated at base; hindwing with 10 veins, Sc+R<sub>1</sub> and Rs adjacent at middle of Sc+R<sub>1</sub>, Rs and M<sub>1</sub> shortly stalked at upper angle of cell, M<sub>2</sub> and M<sub>3</sub> connate at lower angle of cell.</p><fig id="F1" position="float" orientation="portrait"><object-id xmlns:xlink="http://www.w3.org/1999/xlink" content-type="doi" xlink:type="simple">10.3897/zookeys.976.56402.figures1-3</object-id><object-id xmlns:xlink="http://www.w3.org/1999/xlink" content-type="arpha" xlink:type="simple">7EA20465-C263-548A-A1F0-53B156689625</object-id><label>Figures 1–3.</label><caption><p>Morphology of <italic><tp:taxon-name><tp:taxon-name-part taxon-name-part-type="genus" reg="Peucela">Peucela</tp:taxon-name-part></tp:taxon-name></italic> spp. <bold>1</bold> head of <italic><tp:taxon-name><tp:taxon-name-part taxon-name-part-type="genus" reg="Peucela">P.</tp:taxon-name-part> <tp:taxon-name-part taxon-name-part-type="species" reg="acutativalva">acutativalva</tp:taxon-name-part></tp:taxon-name></italic>, sp. nov., ♂ <bold>2</bold> head of <italic><tp:taxon-name><tp:taxon-name-part taxon-name-part-type="genus" reg="Peucela">P.</tp:taxon-name-part> <tp:taxon-name-part taxon-name-part-type="species" reg="acutativalva">acutativalva</tp:taxon-name-part></tp:taxon-name></italic>, sp. nov., ♀ <bold>3</bold> venation of <italic><tp:taxon-name><tp:taxon-name-part taxon-name-part-type="genus" reg="Peucela">P.</tp:taxon-name-part> <tp:taxon-name-part taxon-name-part-type="species" reg="nigra">nigra</tp:taxon-name-part></tp:taxon-name></italic> sp. nov., slide No. QMJ15128w. Scale bars: 0.5 mm (<bold>1, 2</bold>); 2.5 mm (<bold>3</bold>).</p></caption><graphic xmlns:xlink="http://www.w3.org/1999/xlink" xlink:href="zookeys-976-147-g001.jpg" position="float" orientation="portrait" xlink:type="simple" id="oo_464980.jpg"><uri content-type="original_file" xlink:type="simple">https://binary.pensoft.net/fig/464980</uri></graphic></fig><p><bold>Male genitalia.</bold> Uncus trapezoidal or at least nearly trapezoidal basally. Gnathos with lateral arms bandlike, sinuous or straight; distal process short and hooked; two free basal extensions from base of gnathos, rod-shaped or band-shaped, sometimes enlarged or distally lobe-shaped. Valva broadest at base, narrowed towards apex; sacculus well developed. Juxta oval or shield-shaped. Saccus U-shaped, rounded at apex. Phallus medially curved, with basal part slightly enlarged, distal part cylindrical and granular on inner surface; cornutus thorn-shaped, sometimes basally or medially furcate.</p><p><bold>Female genitalia.</bold> Papillae anales ovate. Apophyses posteriores shorter than apophyses anteriores. Antrum sclerotized; colliculum usually sclerotized, folded laterally. Ductus bursae slim, several times as long as corpus bursae, usually granular on inner surface anteriorly. Corpus bursae rounded, signum present or absent.</p></tp:treatment-sec><tp:treatment-sec sec-type="diagnosis" id="SECID0EDMAC"><title>Diagnosis.</title><p>The genus <italic><tp:taxon-name><tp:taxon-name-part taxon-name-part-type="genus" reg="Peucela">Peucela</tp:taxon-name-part></tp:taxon-name></italic> superficially resembles <italic><tp:taxon-name><tp:taxon-name-part taxon-name-part-type="genus" reg="Fujimacia">Fujimacia</tp:taxon-name-part></tp:taxon-name></italic> Marumo, 1939 in having a similar wing pattern. It can be distinguished from <italic><tp:taxon-name><tp:taxon-name-part taxon-name-part-type="genus" reg="Fujimacia">Fujimacia</tp:taxon-name-part></tp:taxon-name></italic> by having the uncus without a basolateral process at the base (with one basolateral process on each side at base in <italic><tp:taxon-name><tp:taxon-name-part taxon-name-part-type="genus" reg="Fujimacia">Fujimacia</tp:taxon-name-part></tp:taxon-name></italic>), the gnathos having two rod-shaped or band-shaped basal extensions (without basal extension in <italic><tp:taxon-name><tp:taxon-name-part taxon-name-part-type="genus" reg="Fujimacia">Fujimacia</tp:taxon-name-part></tp:taxon-name></italic>), and the valva without a spine-like process at the apex (with a small spine-like process at the apex) in the male genitalia. <italic><tp:taxon-name><tp:taxon-name-part taxon-name-part-type="genus" reg="Peucela">Peucela</tp:taxon-name-part></tp:taxon-name></italic> is also similar to <italic><tp:taxon-name><tp:taxon-name-part taxon-name-part-type="genus" reg="Maradana">Maradana</tp:taxon-name-part></tp:taxon-name></italic> Moore, 1884, but it can be distinguished by having the uncus basally trapezoidal (conical in <italic><tp:taxon-name><tp:taxon-name-part taxon-name-part-type="genus" reg="Maradana">Maradana</tp:taxon-name-part></tp:taxon-name></italic>), the distal process of the gnathos rather tiny and hooked (distal process of gnathos usually about half as long as lateral arms in <italic><tp:taxon-name><tp:taxon-name-part taxon-name-part-type="genus" reg="Maradana">Maradana</tp:taxon-name-part></tp:taxon-name></italic>), and the phallus slightly enlarged basally (evenly cylindrical in <italic><tp:taxon-name><tp:taxon-name-part taxon-name-part-type="genus" reg="Maradana">Maradana</tp:taxon-name-part></tp:taxon-name></italic>) in the male genitalia.</p></tp:treatment-sec></tp:taxon-treatment>
