# Supplementary material for: Taxonomic study of genus Peucela Ragonot, 1891 (Lepidoptera, Pyralidae) in China, with descriptions of three new species
Source: Zookeys. 2020 Oct 20;976:147–58. doi: 10.3897/zookeys.976.56402 (PMC7591555; doi:10.3897/zookeys.976.56402)
Supplement: XML Treatment for Peucela acutativalva [file zookeys.976.56402-treatment2.xml]

<!DOCTYPE tp:taxon-treatment
  PUBLIC "-//TaxonX//DTD Taxonomic Treatment Publishing DTD v0 20100105//EN" "tax-treatment-NSO.dtd">
<tp:taxon-treatment xmlns:tp="http://www.plazi.org/taxpub"><tp:treatment-meta><kwd-group><label>Taxon classification</label><kwd><named-content xmlns:xlink="http://www.w3.org/1999/xlink" content-type="kingdom">Animalia</named-content></kwd><kwd><named-content xmlns:xlink="http://www.w3.org/1999/xlink" content-type="order">Lepidoptera</named-content></kwd><kwd><named-content xmlns:xlink="http://www.w3.org/1999/xlink" content-type="family">Pyralidae</named-content></kwd></kwd-group><mixed-citation publication-type="journal"><person-group><name><surname>Qi</surname><given-names>Mujie</given-names></name><name><surname>Zuo</surname><given-names>Xinghai</given-names></name><name><surname>Li</surname><given-names>Houhun</given-names></name></person-group><article-title>Taxonomic study of genus <italic><tp:taxon-name><tp:taxon-name-part taxon-name-part-type="genus" reg="Peucela">Peucela</tp:taxon-name-part></tp:taxon-name></italic> Ragonot, 1891 (<tp:taxon-name><tp:taxon-name-part taxon-name-part-type="order">Lepidoptera</tp:taxon-name-part></tp:taxon-name>, <tp:taxon-name><tp:taxon-name-part taxon-name-part-type="family">Pyralidae</tp:taxon-name-part></tp:taxon-name>) in China, with descriptions of three new species</article-title><source>Zookeys</source><day>20</day><month>10</month><year>2020</year><volume>976</volume><fpage>147</fpage><lpage>158</lpage><pub-id pub-id-type="doi">10.3897/zookeys.976.56402</pub-id></mixed-citation></tp:treatment-meta><tp:nomenclature><tp:taxon-name><object-id xmlns:xlink="http://www.w3.org/1999/xlink" content-type="arpha" xlink:type="simple">E058A799-391A-5DB9-9C19-F43BD58E951A</object-id>
            <tp:taxon-name-part taxon-name-part-type="genus" reg="Peucela">Peucela</tp:taxon-name-part>
            <tp:taxon-name-part taxon-name-part-type="species" reg="acutativalva">acutativalva</tp:taxon-name-part>
            <object-id xmlns:xlink="http://www.w3.org/1999/xlink" content-type="zoobank" xlink:type="simple">http://zoobank.org/04E42A7F-C659-4545-B026-0A2C8C05F3B1</object-id>
          </tp:taxon-name><tp:taxon-authority>Qi &amp; Li</tp:taxon-authority><tp:taxon-status xmlns:xlink="http://www.w3.org/1999/xlink" xlink:type="simple">sp. nov.</tp:taxon-status><xref ref-type="fig" rid="F1">Figs 1</xref><xref ref-type="fig" rid="F1">, 2</xref><xref ref-type="fig" rid="F2">, 4</xref><xref ref-type="fig" rid="F3">, 8</xref><xref ref-type="fig" rid="F4">, 12</xref></tp:nomenclature><tp:treatment-sec sec-type="type material" id="SECID0EWFAE"><title>Type material.</title><p><bold>China, Tibet: <italic>Holotype</italic></bold>, ♂, Langjiu Village (<named-content xmlns:xlink="http://www.w3.org/1999/xlink" content-type="dwc:verbatimCoordinates" xlink:type="simple"><named-content content-type="geo-json" specific-use="{&#34;type&#34;:&#34;Point&#34;,&#34;coordinates&#34;:[85.350000,28.400000]}" id="NCID0EDGAE" xlink:type="simple">28.40°N, 85.35°E</named-content></named-content>), Gyirong County, 2772 m, 11.VII.2019, leg. Mujie Qi, Jiaqi Deng, genitalia slide No. QMJ19027.</p><p><bold><italic>Paratypes</italic></bold>: 2 ♂♂, 2 ♀♀, same data as holotype, genitalia slides No. QMJ19024♂, QMJ19038♂, QMJ19045♀, QMJ19047♀; 2 ♂♂, 1 ♀, Zhangmu Town (<named-content xmlns:xlink="http://www.w3.org/1999/xlink" content-type="dwc:verbatimCoordinates" xlink:type="simple"><named-content content-type="geo-json" specific-use="{&#34;type&#34;:&#34;Point&#34;,&#34;coordinates&#34;:[85.970000,27.980000]}" id="NCID0ESGAE" xlink:type="simple">27.98°N, 85.97°E</named-content></named-content>), Nyalam County, 1961 m, 5–8.VII.2019, leg. Mujie Qi, Jiaqi Deng, genitalia slide No. QMJ19023♂, QMJ19050♂, QMJ19048♀; 1 ♀, Chongse Village (<named-content xmlns:xlink="http://www.w3.org/1999/xlink" content-type="dwc:verbatimCoordinates" xlink:type="simple"><named-content content-type="geo-json" specific-use="{&#34;type&#34;:&#34;Point&#34;,&#34;coordinates&#34;:[85.360000,28.380000]}" id="NCID0E1GAE" xlink:type="simple">28.38°N, 85.36°E</named-content></named-content>), Gyirong County, 2640 m, 14.VII.2019, leg. Mujie Qi, Jiaqi Deng, genitalia slide No. QMJ19039.</p></tp:treatment-sec><tp:treatment-sec sec-type="diagnosis" id="SECID0E6GAE"><title>Diagnosis.</title><p>This species is similar to <italic><tp:taxon-name><tp:taxon-name-part taxon-name-part-type="genus" reg="Pyralis">P.</tp:taxon-name-part> <tp:taxon-name-part taxon-name-part-type="species" reg="pallivittata">pallivittata</tp:taxon-name-part></tp:taxon-name></italic> (Moore, 1888) in the male genitalia, but it can be distinguished from the latter by the valva sharp at apex, the gnathos with the basal extension as long as the lateral arms, and the cornutus furcated at basal 1/3. In <italic><tp:taxon-name><tp:taxon-name-part taxon-name-part-type="genus" reg="Pyralis">P.</tp:taxon-name-part> <tp:taxon-name-part taxon-name-part-type="species" reg="pallivittata">pallivittata</tp:taxon-name-part></tp:taxon-name></italic>, the valva is rounded at apex, the basal extension of the gnathos is about half the length of the lateral arms, and the cornutus is not furcated basally.</p></tp:treatment-sec><tp:treatment-sec sec-type="description" id="SECID0E2HAE"><title>Description.</title><p><bold>Adult</bold> (Fig. <xref ref-type="fig" rid="F2">4</xref>). Wingspan 22.0–23.5 mm. Frons and vertex yellowish brown. Labial palpus yellowish brown, slightly mixed with fuscous scales; first segment about 1/3 length of second; second segment upturned; third segment as long as first. Maxillary palpus with first segment as long as third; second segment with constriction medially, extending strongly beyond first segment of labial palpus; concolorous with labial palpus. Male antenna with scape ovate, flagellum ventrally ciliate. Patagium and tegula yellowish brown. Forewing grayish brown; basal area fuscous except for grayish brown at posterior half; terminal area fuscous, slightly mixed with reddish brown scales; costal margin fuscous except for median area interrupted with pale grayish brown spots; antemedial line pale grayish brown, from basal 1/4 of costa to basal 1/3 of dorsum, anterior half arched outwardly, posterior half concave inwardly; postmedial line concolorous with antemedial, edged with fuscous line on inner side, from distal 2/5 of costa to distal 1/8 of dorsum sinuously, with a distinct pointed convex between vein M<sub>1</sub> and M<sub>2</sub>; median area sparsely suffused with fuscous scales, distal discoidal stigma fuscous; cilia fuscous at basal half, reddish brown at distal half. Hindwing concolorous with median area of forewing; ante- and postmedial lines pale grayish brown, both arched outwardly, outer side of antemedial and inner side of postmedial lines edged with fuscous lines; cilia fuscous at base, reddish brown distally. Foreleg fuscous except for tibia slight mixed with yellowish brown and each tip of tarsomere yellowish brown; midleg fuscous except for distal tibia and each apex of tarsomere yellowish brown; hindleg with femur fuscous, tibia and tarsus fuscous suffused with yellowish-brown scales, tarsus with scattered yellowish-brown scales, each tarsomere with apex yellowish brown.</p><fig id="F2" position="float" orientation="portrait"><object-id xmlns:xlink="http://www.w3.org/1999/xlink" content-type="doi" xlink:type="simple">10.3897/zookeys.976.56402.figures4-7</object-id><object-id xmlns:xlink="http://www.w3.org/1999/xlink" content-type="arpha" xlink:type="simple">CE086507-FB11-5E4D-810D-0E988D9B0CD7</object-id><label>Figures 4–7.</label><caption><p>Adults of <italic><tp:taxon-name><tp:taxon-name-part taxon-name-part-type="genus" reg="Peucela">Peucela</tp:taxon-name-part></tp:taxon-name></italic> spp. <bold>4</bold><italic><tp:taxon-name><tp:taxon-name-part taxon-name-part-type="genus" reg="Peucela">P.</tp:taxon-name-part> <tp:taxon-name-part taxon-name-part-type="species" reg="acutativalva">acutativalva</tp:taxon-name-part></tp:taxon-name></italic>, sp. nov., holotype, ♂ <bold>5</bold><italic><tp:taxon-name><tp:taxon-name-part taxon-name-part-type="genus" reg="Peucela">P.</tp:taxon-name-part> <tp:taxon-name-part taxon-name-part-type="species" reg="baishanzuensis">baishanzuensis</tp:taxon-name-part></tp:taxon-name></italic>, sp. nov., holotype, ♂ <bold>6</bold><italic><tp:taxon-name><tp:taxon-name-part taxon-name-part-type="genus" reg="Peucela">P.</tp:taxon-name-part> <tp:taxon-name-part taxon-name-part-type="species" reg="nigra">nigra</tp:taxon-name-part></tp:taxon-name></italic> sp. nov., holotype, ♂ <bold>7</bold><italic><tp:taxon-name><tp:taxon-name-part taxon-name-part-type="genus" reg="Peucela">P.</tp:taxon-name-part> <tp:taxon-name-part taxon-name-part-type="species" reg="olivalis">olivalis</tp:taxon-name-part></tp:taxon-name></italic>, ♂. Scale bars: 5.0 mm.</p></caption><graphic xmlns:xlink="http://www.w3.org/1999/xlink" xlink:href="zookeys-976-147-g002.jpg" position="float" orientation="portrait" xlink:type="simple" id="oo_464981.jpg"><uri content-type="original_file" xlink:type="simple">https://binary.pensoft.net/fig/464981</uri></graphic></fig><p><bold>Male genitalia</bold> (Fig. <xref ref-type="fig" rid="F3">8</xref>). Uncus with basal 3/5 trapezoidal, distal 2/5 oblong, with tiny triangular process at apex. Gnathos basally crescent-shaped, with a slim and upturned hook apically about 1/10 as long as uncus; basal extension rod-shaped, as long as lateral arms, slightly inflated distally. Valva broad basally, gradually narrowed towards triangular apex, ventral margin curved at apex, dorsal margin with flat triangular projection at distal 1/4 of valva. Sacculus broad at base, gradually tapered distally, about 3/5 as long as valva. Juxta shield-shaped. Saccus U-shaped, distal 1/4 slightly narrowed. Phallus with basal half oval, distal half cylindrical and granular; cornutus about 1/4 length of phallus, furcated at basal 1/3, furcated part about 1/5 as long as cornutus.</p><fig id="F3" position="float" orientation="portrait"><object-id xmlns:xlink="http://www.w3.org/1999/xlink" content-type="doi" xlink:type="simple">10.3897/zookeys.976.56402.figures8-11</object-id><object-id xmlns:xlink="http://www.w3.org/1999/xlink" content-type="arpha" xlink:type="simple">5F0F6798-2C61-5EB5-B490-7C69A9B15B26</object-id><label>Figures 8–11.</label><caption><p>Male genitalia of <italic><tp:taxon-name><tp:taxon-name-part taxon-name-part-type="genus" reg="Peucela">Peucela</tp:taxon-name-part></tp:taxon-name></italic> spp. <bold>8</bold><italic><tp:taxon-name><tp:taxon-name-part taxon-name-part-type="genus" reg="Peucela">P.</tp:taxon-name-part> <tp:taxon-name-part taxon-name-part-type="species" reg="acutativalva">acutativalva</tp:taxon-name-part></tp:taxon-name></italic>, sp. nov., paratype, slide No. QMJ19023 <bold>9</bold><italic><tp:taxon-name><tp:taxon-name-part taxon-name-part-type="genus" reg="Peucela">P.</tp:taxon-name-part> <tp:taxon-name-part taxon-name-part-type="species" reg="baishanzuensis">baishanzuensis</tp:taxon-name-part></tp:taxon-name></italic>, sp. nov., holotype, slide No. LJ17121 <bold>10</bold><italic><tp:taxon-name><tp:taxon-name-part taxon-name-part-type="genus" reg="Peucela">P.</tp:taxon-name-part> <tp:taxon-name-part taxon-name-part-type="species" reg="nigra">nigra</tp:taxon-name-part></tp:taxon-name></italic> sp. nov., holotype, slide No. LJ17056 <bold>11</bold><italic><tp:taxon-name><tp:taxon-name-part taxon-name-part-type="genus" reg="Peucela">P.</tp:taxon-name-part> <tp:taxon-name-part taxon-name-part-type="species" reg="olivalis">olivalis</tp:taxon-name-part></tp:taxon-name></italic>, slide No. QMJ19029. Scale bars: 0.5 mm.</p></caption><graphic xmlns:xlink="http://www.w3.org/1999/xlink" xlink:href="zookeys-976-147-g003.jpg" position="float" orientation="portrait" xlink:type="simple" id="oo_464982.jpg"><uri content-type="original_file" xlink:type="simple">https://binary.pensoft.net/fig/464982</uri></graphic></fig><p><bold>Female genitalia</bold> (Fig. <xref ref-type="fig" rid="F4">12</xref>). Papillae anales ovate. Apophyses anteriores gradually tapered toward apex, about 3 times as long as apophyses posteriores. Antrum sclerotized, as long as apophyses anteriores; colliculum well sclerotized, slightly folded laterally, about as long as or slightly shorter than antrum. Ductus bursae with basal half wrinkled, anterior half granular on inner side, about 3 times as long as corpus bursae. Corpus bursae rounded; signum absent.</p><fig id="F4" position="float" orientation="portrait"><object-id xmlns:xlink="http://www.w3.org/1999/xlink" content-type="doi" xlink:type="simple">10.3897/zookeys.976.56402.figures12-14</object-id><object-id xmlns:xlink="http://www.w3.org/1999/xlink" content-type="arpha" xlink:type="simple">511A9762-6CBF-5311-81F1-A1A540590CE4</object-id><label>Figures 12–14.</label><caption><p>Female genitalia of <italic><tp:taxon-name><tp:taxon-name-part taxon-name-part-type="genus" reg="Peucela">Peucela</tp:taxon-name-part></tp:taxon-name></italic> spp. <bold>12</bold><italic><tp:taxon-name><tp:taxon-name-part taxon-name-part-type="genus" reg="Peucela">P.</tp:taxon-name-part> <tp:taxon-name-part taxon-name-part-type="species" reg="acutativalva">acutativalva</tp:taxon-name-part></tp:taxon-name></italic>, sp. nov., paratype, slide No. QMJ19048 <bold>13</bold><italic><tp:taxon-name><tp:taxon-name-part taxon-name-part-type="genus" reg="Peucela">P.</tp:taxon-name-part> <tp:taxon-name-part taxon-name-part-type="species" reg="nigra">nigra</tp:taxon-name-part></tp:taxon-name></italic> sp. nov., paratype, slide No. QMJ15128 <bold>13A</bold> Enlarged signum <bold>14</bold><italic><tp:taxon-name><tp:taxon-name-part taxon-name-part-type="genus" reg="Peucela">P.</tp:taxon-name-part> <tp:taxon-name-part taxon-name-part-type="species" reg="olivalis">olivalis</tp:taxon-name-part></tp:taxon-name></italic>, slide No. QMJ15152 <bold>14A</bold> Enlarged signum. Scale bars: 0.5 mm.</p></caption><graphic xmlns:xlink="http://www.w3.org/1999/xlink" xlink:href="zookeys-976-147-g004.jpg" position="float" orientation="portrait" xlink:type="simple" id="oo_464983.jpg"><uri content-type="original_file" xlink:type="simple">https://binary.pensoft.net/fig/464983</uri></graphic></fig></tp:treatment-sec><tp:treatment-sec sec-type="etymology" id="SECID0ELPAE"><title>Etymology.</title><p>The specific name is derived from the Latin <italic>acutatus</italic> (tapered) and <italic>valva</italic> (valva), in reference to the shape of the valva at the apex in the male genitalia.</p></tp:treatment-sec><tp:treatment-sec sec-type="distribution" id="SECID0EVPAE"><title>Distribution.</title><p>China (Tibet).</p></tp:treatment-sec><tp:treatment-sec><!--Section generated to contain objects referenced in tp:taxon-treatment.--><fig id="F1" position="float" orientation="portrait"><object-id xmlns:xlink="http://www.w3.org/1999/xlink" content-type="doi" xlink:type="simple">10.3897/zookeys.976.56402.figures1-3</object-id><object-id xmlns:xlink="http://www.w3.org/1999/xlink" content-type="arpha" xlink:type="simple">7EA20465-C263-548A-A1F0-53B156689625</object-id><label>Figures 1–3.</label><caption><p>Morphology of <italic><tp:taxon-name><tp:taxon-name-part taxon-name-part-type="genus" reg="Peucela">Peucela</tp:taxon-name-part></tp:taxon-name></italic> spp. <bold>1</bold> head of <italic><tp:taxon-name><tp:taxon-name-part taxon-name-part-type="genus" reg="Peucela">P.</tp:taxon-name-part> <tp:taxon-name-part taxon-name-part-type="species" reg="acutativalva">acutativalva</tp:taxon-name-part></tp:taxon-name></italic>, sp. nov., ♂ <bold>2</bold> head of <italic><tp:taxon-name><tp:taxon-name-part taxon-name-part-type="genus" reg="Peucela">P.</tp:taxon-name-part> <tp:taxon-name-part taxon-name-part-type="species" reg="acutativalva">acutativalva</tp:taxon-name-part></tp:taxon-name></italic>, sp. nov., ♀ <bold>3</bold> venation of <italic><tp:taxon-name><tp:taxon-name-part taxon-name-part-type="genus" reg="Peucela">P.</tp:taxon-name-part> <tp:taxon-name-part taxon-name-part-type="species" reg="nigra">nigra</tp:taxon-name-part></tp:taxon-name></italic> sp. nov., slide No. QMJ15128w. Scale bars: 0.5 mm (<bold>1, 2</bold>); 2.5 mm (<bold>3</bold>).</p></caption><graphic xmlns:xlink="http://www.w3.org/1999/xlink" xlink:href="zookeys-976-147-g001.jpg" position="float" orientation="portrait" xlink:type="simple" id="oo_464980.jpg"><uri content-type="original_file" xlink:type="simple">https://binary.pensoft.net/fig/464980</uri></graphic></fig></tp:treatment-sec></tp:taxon-treatment>
