# Supplementary material for: Taxonomic study of genus Peucela Ragonot, 1891 (Lepidoptera, Pyralidae) in China, with descriptions of three new species
Source: Zookeys. 2020 Oct 20;976:147–58. doi: 10.3897/zookeys.976.56402 (PMC7591555; doi:10.3897/zookeys.976.56402)
Supplement: XML Treatment for Peucela baishanzuensis [file zookeys.976.56402-treatment3.xml]

<!DOCTYPE tp:taxon-treatment
  PUBLIC "-//TaxonX//DTD Taxonomic Treatment Publishing DTD v0 20100105//EN" "tax-treatment-NSO.dtd">
<tp:taxon-treatment xmlns:tp="http://www.plazi.org/taxpub"><tp:treatment-meta><kwd-group><label>Taxon classification</label><kwd><named-content xmlns:xlink="http://www.w3.org/1999/xlink" content-type="kingdom">Animalia</named-content></kwd><kwd><named-content xmlns:xlink="http://www.w3.org/1999/xlink" content-type="order">Lepidoptera</named-content></kwd><kwd><named-content xmlns:xlink="http://www.w3.org/1999/xlink" content-type="family">Pyralidae</named-content></kwd></kwd-group><mixed-citation publication-type="journal"><person-group><name><surname>Qi</surname><given-names>Mujie</given-names></name><name><surname>Zuo</surname><given-names>Xinghai</given-names></name><name><surname>Li</surname><given-names>Houhun</given-names></name></person-group><article-title>Taxonomic study of genus <italic><tp:taxon-name><tp:taxon-name-part taxon-name-part-type="genus" reg="Peucela">Peucela</tp:taxon-name-part></tp:taxon-name></italic> Ragonot, 1891 (<tp:taxon-name><tp:taxon-name-part taxon-name-part-type="order">Lepidoptera</tp:taxon-name-part></tp:taxon-name>, <tp:taxon-name><tp:taxon-name-part taxon-name-part-type="family">Pyralidae</tp:taxon-name-part></tp:taxon-name>) in China, with descriptions of three new species</article-title><source>Zookeys</source><day>20</day><month>10</month><year>2020</year><volume>976</volume><fpage>147</fpage><lpage>158</lpage><pub-id pub-id-type="doi">10.3897/zookeys.976.56402</pub-id></mixed-citation></tp:treatment-meta><tp:nomenclature><tp:taxon-name><object-id xmlns:xlink="http://www.w3.org/1999/xlink" content-type="arpha" xlink:type="simple">248BC8CF-11A5-5DE4-A606-466C7B5781BB</object-id>
            <tp:taxon-name-part taxon-name-part-type="genus" reg="Peucela">Peucela</tp:taxon-name-part>
            <tp:taxon-name-part taxon-name-part-type="species" reg="baishanzuensis">baishanzuensis</tp:taxon-name-part>
            <object-id xmlns:xlink="http://www.w3.org/1999/xlink" content-type="zoobank" xlink:type="simple">http://zoobank.org/EC73F1FE-785F-4EB0-8F0A-456C41A975B1</object-id>
          </tp:taxon-name><tp:taxon-authority>Qi &amp; Li</tp:taxon-authority><tp:taxon-status xmlns:xlink="http://www.w3.org/1999/xlink" xlink:type="simple">sp. nov.</tp:taxon-status><xref ref-type="fig" rid="F2">Figs 5</xref><xref ref-type="fig" rid="F3">, 9</xref></tp:nomenclature><tp:treatment-sec sec-type="type material" id="SECID0EMRAE"><title>Type material.</title><p><bold>China, Zhejiang Province: <italic>Holotype</italic></bold>, ♂, Baishanzu Nature Reserve (<named-content xmlns:xlink="http://www.w3.org/1999/xlink" content-type="dwc:verbatimCoordinates" xlink:type="simple"><named-content content-type="geo-json" specific-use="{&#34;type&#34;:&#34;Point&#34;,&#34;coordinates&#34;:[119.166667,27.733333]}" id="NCID0EZRAE" xlink:type="simple">27°44'N, 119°10'E</named-content></named-content>), Qingyuan County, 1149 m, 15.VIII.2016, leg. Qingyun Wang, Meiqing Yang, Ping Liu, genitalia slide No. LJ17121.</p></tp:treatment-sec><tp:treatment-sec sec-type="diagnosis" id="SECID0E5RAE"><title>Diagnosis.</title><p>This species is superficially most similar to <italic><tp:taxon-name><tp:taxon-name-part taxon-name-part-type="genus" reg="Peucela">P.</tp:taxon-name-part> <tp:taxon-name-part taxon-name-part-type="species" reg="olivalis">olivalis</tp:taxon-name-part></tp:taxon-name></italic>, but the male genitalia can be distinguished from that species in having the trapezoidal uncus not folded laterally at the apex, and the short and straight lateral arms of the gnathos about half as long as the basal extension, which is sharp and lacks an inflated triangular lobe distally. In <italic><tp:taxon-name><tp:taxon-name-part taxon-name-part-type="genus" reg="Peucela">P.</tp:taxon-name-part> <tp:taxon-name-part taxon-name-part-type="species" reg="olivalis">olivalis</tp:taxon-name-part></tp:taxon-name></italic>, the uncus is basally semicircular, distally rectangular, and laterally folded at the apex; the lateral arms of the gnathos are arched and as long as the basal extension, which is inflated and distally lobe-shaped, and rounded at the apex.</p></tp:treatment-sec><tp:treatment-sec sec-type="description" id="SECID0E1SAE"><title>Description.</title><p><bold>Adult male</bold> (Fig. <xref ref-type="fig" rid="F2">5</xref>). Wingspan 25.0 mm. Frons and vertex yellowish brown. Labial palpus yellowish brown; first segment as long as third, about 1/4 length of second. Maxillary palpus yellowish brown, as long as third segment of labial palpus; extending slightly beyond first segment of labial palpus. Antenna of male with scape dilated; flagellum ventrally with cilia. Patagium and tegula pale grayish brown. Forewing grayish brown; basal area with anterior 1/3 fuscous along costa, posterior 2/3 pale reddish brown except basal area pale brown; median area pale brown, with scattered fuscous scales; terminal area fuscous, mixed with reddish brown scales; costal margin fuscous, interrupted by yellowish-brown spots at median area; antemedial line pale yellowish brown, arched outwardly from basal 1/4 of costa to basal 1/3 of dorsum; postmedial line concolorous with antemedial line, edged with fuscous line both on inner and outer sides, from distal 1/4 of costa to distal 1/6 of dorsum sinuously; distal discoidal stigma fuscous; cilia fuscous at base, distally reddish brown. Hindwing fuscous mixed with reddish brown scales; ante- and postmedial lines yellowish brown and sinuous; postmedial line with posterior half incurved inwardly, approximated to antemedial line at dorsum; cilia same as that in forewing. Foreleg fuscous except each apex of tarsomere yellowish brown; midleg with femur fuscous, tibia yellowish brown except basal half and apex fuscous, tarsus yellowish brown, suffused basally with fuscous scales; hindleg yellowish brown, femur suffused with fuscous scales, basal of spurs and tarsomere fuscous.</p><p><bold>Male genitalia</bold> (Fig. <xref ref-type="fig" rid="F3">9</xref>). Uncus trapezoidal, flat at apex, laterally concave at distal 1/3. Gnathos with lateral arms slim and straight; distal process tiny and rhombic; basal extension upturned at basal 1/4, about twice as long as lateral arms of gnathos, knife-shaped at apex. Valva broad basally, gradually narrowed towards rounded apex; clasper flat, at below base of costa; sacculus gradually tapered distally, about 3/5 length of valva. Juxta with basal part sclerotized and rhombic, apical part membranous and rectangular. Saccus U-shaped, rounded at apex, about 1/3 length of sacculus. Phallus with basal part oval; distal part about 1.2 times as long as basal part, distally with granules; cornutus about 1/5 length of phallus.</p><p><bold>Female.</bold> Unknown.</p></tp:treatment-sec><tp:treatment-sec sec-type="etymology" id="SECID0ESTAE"><title>Etymology.</title><p>The specific name is derived from the type locality, Baishanzu Nature Reserve in Qingyuan County, Zhejiang Province.</p></tp:treatment-sec><tp:treatment-sec sec-type="distribution" id="SECID0EXTAE"><title>Distribution.</title><p>China (Zhejiang).</p></tp:treatment-sec><tp:treatment-sec><!--Section generated to contain objects referenced in tp:taxon-treatment.--><fig id="F2" position="float" orientation="portrait"><object-id xmlns:xlink="http://www.w3.org/1999/xlink" content-type="doi" xlink:type="simple">10.3897/zookeys.976.56402.figures4-7</object-id><object-id xmlns:xlink="http://www.w3.org/1999/xlink" content-type="arpha" xlink:type="simple">CE086507-FB11-5E4D-810D-0E988D9B0CD7</object-id><label>Figures 4–7.</label><caption><p>Adults of <italic><tp:taxon-name><tp:taxon-name-part taxon-name-part-type="genus" reg="Peucela">Peucela</tp:taxon-name-part></tp:taxon-name></italic> spp. <bold>4</bold><italic><tp:taxon-name><tp:taxon-name-part taxon-name-part-type="genus" reg="Peucela">P.</tp:taxon-name-part> <tp:taxon-name-part taxon-name-part-type="species" reg="acutativalva">acutativalva</tp:taxon-name-part></tp:taxon-name></italic>, sp. nov., holotype, ♂ <bold>5</bold><italic><tp:taxon-name><tp:taxon-name-part taxon-name-part-type="genus" reg="Peucela">P.</tp:taxon-name-part> <tp:taxon-name-part taxon-name-part-type="species" reg="baishanzuensis">baishanzuensis</tp:taxon-name-part></tp:taxon-name></italic>, sp. nov., holotype, ♂ <bold>6</bold><italic><tp:taxon-name><tp:taxon-name-part taxon-name-part-type="genus" reg="Peucela">P.</tp:taxon-name-part> <tp:taxon-name-part taxon-name-part-type="species" reg="nigra">nigra</tp:taxon-name-part></tp:taxon-name></italic> sp. nov., holotype, ♂ <bold>7</bold><italic><tp:taxon-name><tp:taxon-name-part taxon-name-part-type="genus" reg="Peucela">P.</tp:taxon-name-part> <tp:taxon-name-part taxon-name-part-type="species" reg="olivalis">olivalis</tp:taxon-name-part></tp:taxon-name></italic>, ♂. Scale bars: 5.0 mm.</p></caption><graphic xmlns:xlink="http://www.w3.org/1999/xlink" xlink:href="zookeys-976-147-g002.jpg" position="float" orientation="portrait" xlink:type="simple" id="oo_464981.jpg"><uri content-type="original_file" xlink:type="simple">https://binary.pensoft.net/fig/464981</uri></graphic></fig><fig id="F3" position="float" orientation="portrait"><object-id xmlns:xlink="http://www.w3.org/1999/xlink" content-type="doi" xlink:type="simple">10.3897/zookeys.976.56402.figures8-11</object-id><object-id xmlns:xlink="http://www.w3.org/1999/xlink" content-type="arpha" xlink:type="simple">5F0F6798-2C61-5EB5-B490-7C69A9B15B26</object-id><label>Figures 8–11.</label><caption><p>Male genitalia of <italic><tp:taxon-name><tp:taxon-name-part taxon-name-part-type="genus" reg="Peucela">Peucela</tp:taxon-name-part></tp:taxon-name></italic> spp. <bold>8</bold><italic><tp:taxon-name><tp:taxon-name-part taxon-name-part-type="genus" reg="Peucela">P.</tp:taxon-name-part> <tp:taxon-name-part taxon-name-part-type="species" reg="acutativalva">acutativalva</tp:taxon-name-part></tp:taxon-name></italic>, sp. nov., paratype, slide No. QMJ19023 <bold>9</bold><italic><tp:taxon-name><tp:taxon-name-part taxon-name-part-type="genus" reg="Peucela">P.</tp:taxon-name-part> <tp:taxon-name-part taxon-name-part-type="species" reg="baishanzuensis">baishanzuensis</tp:taxon-name-part></tp:taxon-name></italic>, sp. nov., holotype, slide No. LJ17121 <bold>10</bold><italic><tp:taxon-name><tp:taxon-name-part taxon-name-part-type="genus" reg="Peucela">P.</tp:taxon-name-part> <tp:taxon-name-part taxon-name-part-type="species" reg="nigra">nigra</tp:taxon-name-part></tp:taxon-name></italic> sp. nov., holotype, slide No. LJ17056 <bold>11</bold><italic><tp:taxon-name><tp:taxon-name-part taxon-name-part-type="genus" reg="Peucela">P.</tp:taxon-name-part> <tp:taxon-name-part taxon-name-part-type="species" reg="olivalis">olivalis</tp:taxon-name-part></tp:taxon-name></italic>, slide No. QMJ19029. Scale bars: 0.5 mm.</p></caption><graphic xmlns:xlink="http://www.w3.org/1999/xlink" xlink:href="zookeys-976-147-g003.jpg" position="float" orientation="portrait" xlink:type="simple" id="oo_464982.jpg"><uri content-type="original_file" xlink:type="simple">https://binary.pensoft.net/fig/464982</uri></graphic></fig></tp:treatment-sec></tp:taxon-treatment>
