# Supplementary material for: Taxonomic study of genus Peucela Ragonot, 1891 (Lepidoptera, Pyralidae) in China, with descriptions of three new species
Source: Zookeys. 2020 Oct 20;976:147–58. doi: 10.3897/zookeys.976.56402 (PMC7591555; doi:10.3897/zookeys.976.56402)
Supplement: XML Treatment for Peucela nigra [file zookeys.976.56402-treatment4.xml]

<!DOCTYPE tp:taxon-treatment
  PUBLIC "-//TaxonX//DTD Taxonomic Treatment Publishing DTD v0 20100105//EN" "tax-treatment-NSO.dtd">
<tp:taxon-treatment xmlns:tp="http://www.plazi.org/taxpub"><tp:treatment-meta><kwd-group><label>Taxon classification</label><kwd><named-content xmlns:xlink="http://www.w3.org/1999/xlink" content-type="kingdom">Animalia</named-content></kwd><kwd><named-content xmlns:xlink="http://www.w3.org/1999/xlink" content-type="order">Lepidoptera</named-content></kwd><kwd><named-content xmlns:xlink="http://www.w3.org/1999/xlink" content-type="family">Pyralidae</named-content></kwd></kwd-group><mixed-citation publication-type="journal"><person-group><name><surname>Qi</surname><given-names>Mujie</given-names></name><name><surname>Zuo</surname><given-names>Xinghai</given-names></name><name><surname>Li</surname><given-names>Houhun</given-names></name></person-group><article-title>Taxonomic study of genus <italic><tp:taxon-name><tp:taxon-name-part taxon-name-part-type="genus" reg="Peucela">Peucela</tp:taxon-name-part></tp:taxon-name></italic> Ragonot, 1891 (<tp:taxon-name><tp:taxon-name-part taxon-name-part-type="order">Lepidoptera</tp:taxon-name-part></tp:taxon-name>, <tp:taxon-name><tp:taxon-name-part taxon-name-part-type="family">Pyralidae</tp:taxon-name-part></tp:taxon-name>) in China, with descriptions of three new species</article-title><source>Zookeys</source><day>20</day><month>10</month><year>2020</year><volume>976</volume><fpage>147</fpage><lpage>158</lpage><pub-id pub-id-type="doi">10.3897/zookeys.976.56402</pub-id></mixed-citation></tp:treatment-meta><tp:nomenclature><tp:taxon-name><object-id xmlns:xlink="http://www.w3.org/1999/xlink" content-type="arpha" xlink:type="simple">CF99B5F3-498B-559A-A76E-F64066F91B9F</object-id>
            <tp:taxon-name-part taxon-name-part-type="genus" reg="Peucela">Peucela</tp:taxon-name-part>
            <tp:taxon-name-part taxon-name-part-type="species" reg="nigra">nigra</tp:taxon-name-part>
            <object-id xmlns:xlink="http://www.w3.org/1999/xlink" content-type="zoobank" xlink:type="simple">http://zoobank.org/7C7F8047-04B4-4E42-BE04-7C0A915BBF5B</object-id>
          </tp:taxon-name><tp:taxon-authority>Qi &amp; Li</tp:taxon-authority><tp:taxon-status xmlns:xlink="http://www.w3.org/1999/xlink" xlink:type="simple">sp. nov.</tp:taxon-status><xref ref-type="fig" rid="F2">Figs 6</xref><xref ref-type="fig" rid="F3">, 10</xref><xref ref-type="fig" rid="F4">, 13</xref></tp:nomenclature><tp:treatment-sec sec-type="type material" id="SECID0ESVAE"><title>Type material.</title><p><bold>China, Yunnan Province: <italic>Holotype</italic></bold>: ♂, Mt. Jizu (<named-content xmlns:xlink="http://www.w3.org/1999/xlink" content-type="dwc:verbatimCoordinates" xlink:type="simple"><named-content content-type="geo-json" specific-use="{&#34;type&#34;:&#34;Point&#34;,&#34;coordinates&#34;:[100.390000,25.960000]}" id="NCID0E6VAE" xlink:type="simple">25.96°N, 100.39°E</named-content></named-content>), Dali City, 2228 m, 27.VII.2014, leg. Kaijian Teng, Wei Guan, Xiuchun Wang, Shurong Liu, genitalia slide No. LJ17056.</p><p><bold><italic>Paratypes</italic></bold>: 2 ♀♀, same data as holotype, genitalia slides No. QMJ15128, LJ17057; 1 ♀, Lingbaoshan Forestry Park, Nanjian County, 2338 m, 25.VIII.2015, leg. Kaili Liu, Jingxia Zhao, genitalia slide No. QMJ19026.</p></tp:treatment-sec><tp:treatment-sec sec-type="diagnosis" id="SECID0ELWAE"><title>Diagnosis.</title><p>This species is similar to <italic><tp:taxon-name><tp:taxon-name-part taxon-name-part-type="genus" reg="Peucela">P.</tp:taxon-name-part> <tp:taxon-name-part taxon-name-part-type="species" reg="olivalis">olivalis</tp:taxon-name-part></tp:taxon-name></italic> in the male and female genitalia, but it can be distinguished in the male genitalia by the uncus with the apical width about 1/3 of the basal width and the lateral arms of the gnathos as long as the basal extension and knife-shaped at apex; and in the female genitalia by the antrum as long as the colliculum and the corpus bursae about 1/10 as long as the ductus bursae. In <italic><tp:taxon-name><tp:taxon-name-part taxon-name-part-type="genus" reg="Peucela">P.</tp:taxon-name-part> <tp:taxon-name-part taxon-name-part-type="species" reg="olivalis">olivalis</tp:taxon-name-part></tp:taxon-name></italic>, the apex of the uncus is about 1/2 width of its basal width, the lateral arms of the gnathos is 1.5 times as long as its basal extension, and is rounded at apex (Fig. <xref ref-type="fig" rid="F3">11</xref>); the antrum is longer than the colliculum and the corpus bursae is about 1/8 the length of ductus bursae (Fig. <xref ref-type="fig" rid="F4">14</xref>).</p></tp:treatment-sec><tp:treatment-sec sec-type="description" id="SECID0EPXAE"><title>Description.</title><p><bold>Adult</bold> (Fig. <xref ref-type="fig" rid="F2">6</xref>). Wingspan 23.0–26.5 mm. Frons and vertex covered with yellowish-brown scales. Labial palpus yellowish brown; second and third segments mixed ventrally with fuscous scales; first segment as long as third; second segment about 5 times as long as first; third segment porrect. Maxillary palpus yellowish brown, slightly shorter than third segment of labial palpus, extending slightly beyond first segment of labial palpus. Antenna with scape ovate, flagellum ventrally with cilia in male. Patagium reddish brown, with scattered fuscous scales; tegula grayish brown. Forewing yellowish brown; basal area with anterior half fuscous, mixed with reddish brown, posterior half grayish brown except for outer margin reddish brown and slightly mixed with fuscous; terminal area with basal half fuscous, outer margin reddish brown, apical half brown, slightly mixed with reddish brown and fuscous; terminal line fuscous with interrupted by reddish brown spots; costal margin fuscous except apex brown, interrupted by yellowish brown spots at median area; antemedial line pale yellowish brown, from basal 2/5 of costa to basal 1/3 of dorsum sinuously; postmedial line bounded by slim, fuscous line on inner side, waved from distal 2/5 of costa to distal 1/3 of dorsum; median area with scattered fuscous and reddish-brown scales, distal discoidal stigma fuscous; cilia fuscous except yellowish brown at base. Hindwing pale grayish brown, terminal area yellowish brown; ante- and postmedial lines yellowish brown, both sinuous; median area with anterior half yellowish brown, posterior half pale grayish brown, interrupted by yellowish-brown spots; cilia concolorous with forewing. Foreleg fuscous except each apex of tarsomere brown; midleg fuscous except behind spur and apex of tarsomere brown; hindleg fuscous, femur slightly mixed with yellowish scales, basal of tibia suffused with brown scales, each distal half of tarsomere brown.</p><p><bold>Male genitalia</bold> (Fig. <xref ref-type="fig" rid="F3">10</xref>). Uncus with basal 4/5 semicircular; distal 1/5 rectangular, flat at apex, dorsally setose, ventrally with lobe-shaped process. Gnathos with lateral arms sinuous, distal process beaklike; basal extension as long as lateral arms, basal half straight, distal half dorsally with triangular dilatation. Valva basally broad, gradually narrowed towards truncated apex, setose at distal 2/5 of ventral margin of valva. Sacculus near subtriangular, about 2/3 as long as valva. Juxta with basal half ovate, distal part inverted trapezoidal. Saccus U-shaped, about 1/4 length of sacculus. Phallus with basal 1/3 oval; distal part about twice as long as base, apically gradually narrowed, with granules at distal 4/5; cornutus about 1/3 length of phallus.</p><p><bold>Female genitalia</bold> (Fig. <xref ref-type="fig" rid="F4">13</xref>). Papillae anales with anterior 4/5 ovate, posterior 1/5 diamond-shaped. Apophyses anteriores gradually tapered toward apex, about 3 times as long as apophyses posteriores. Antrum about 4/5 length of apophyses anteriores; colliculum well sclerotized, laterally folded, about as long as apophyses anteriores. Ductus bursae about 10 times as long as corpus bursae, anterior 1/3 scobinate on inner surface. Corpus bursae rounded, scobinate on inner surface; signum consisting of numeral spinules, with short thorn at middle.</p></tp:treatment-sec><tp:treatment-sec sec-type="etymology" id="SECID0ELYAE"><title>Etymology.</title><p>The specific name is derived from the Latin <italic>niger</italic> (black) in reference to the dark belt in the distal area of the forewing.</p></tp:treatment-sec><tp:treatment-sec sec-type="distribution" id="SECID0ETYAE"><title>Distribution.</title><p>China (Yunnan).</p></tp:treatment-sec><tp:treatment-sec><!--Section generated to contain objects referenced in tp:taxon-treatment.--><fig id="F2" position="float" orientation="portrait"><object-id xmlns:xlink="http://www.w3.org/1999/xlink" content-type="doi" xlink:type="simple">10.3897/zookeys.976.56402.figures4-7</object-id><object-id xmlns:xlink="http://www.w3.org/1999/xlink" content-type="arpha" xlink:type="simple">CE086507-FB11-5E4D-810D-0E988D9B0CD7</object-id><label>Figures 4–7.</label><caption><p>Adults of <italic><tp:taxon-name><tp:taxon-name-part taxon-name-part-type="genus" reg="Peucela">Peucela</tp:taxon-name-part></tp:taxon-name></italic> spp. <bold>4</bold><italic><tp:taxon-name><tp:taxon-name-part taxon-name-part-type="genus" reg="Peucela">P.</tp:taxon-name-part> <tp:taxon-name-part taxon-name-part-type="species" reg="acutativalva">acutativalva</tp:taxon-name-part></tp:taxon-name></italic>, sp. nov., holotype, ♂ <bold>5</bold><italic><tp:taxon-name><tp:taxon-name-part taxon-name-part-type="genus" reg="Peucela">P.</tp:taxon-name-part> <tp:taxon-name-part taxon-name-part-type="species" reg="baishanzuensis">baishanzuensis</tp:taxon-name-part></tp:taxon-name></italic>, sp. nov., holotype, ♂ <bold>6</bold><italic><tp:taxon-name><tp:taxon-name-part taxon-name-part-type="genus" reg="Peucela">P.</tp:taxon-name-part> <tp:taxon-name-part taxon-name-part-type="species" reg="nigra">nigra</tp:taxon-name-part></tp:taxon-name></italic> sp. nov., holotype, ♂ <bold>7</bold><italic><tp:taxon-name><tp:taxon-name-part taxon-name-part-type="genus" reg="Peucela">P.</tp:taxon-name-part> <tp:taxon-name-part taxon-name-part-type="species" reg="olivalis">olivalis</tp:taxon-name-part></tp:taxon-name></italic>, ♂. Scale bars: 5.0 mm.</p></caption><graphic xmlns:xlink="http://www.w3.org/1999/xlink" xlink:href="zookeys-976-147-g002.jpg" position="float" orientation="portrait" xlink:type="simple" id="oo_464981.jpg"><uri content-type="original_file" xlink:type="simple">https://binary.pensoft.net/fig/464981</uri></graphic></fig><fig id="F3" position="float" orientation="portrait"><object-id xmlns:xlink="http://www.w3.org/1999/xlink" content-type="doi" xlink:type="simple">10.3897/zookeys.976.56402.figures8-11</object-id><object-id xmlns:xlink="http://www.w3.org/1999/xlink" content-type="arpha" xlink:type="simple">5F0F6798-2C61-5EB5-B490-7C69A9B15B26</object-id><label>Figures 8–11.</label><caption><p>Male genitalia of <italic><tp:taxon-name><tp:taxon-name-part taxon-name-part-type="genus" reg="Peucela">Peucela</tp:taxon-name-part></tp:taxon-name></italic> spp. <bold>8</bold><italic><tp:taxon-name><tp:taxon-name-part taxon-name-part-type="genus" reg="Peucela">P.</tp:taxon-name-part> <tp:taxon-name-part taxon-name-part-type="species" reg="acutativalva">acutativalva</tp:taxon-name-part></tp:taxon-name></italic>, sp. nov., paratype, slide No. QMJ19023 <bold>9</bold><italic><tp:taxon-name><tp:taxon-name-part taxon-name-part-type="genus" reg="Peucela">P.</tp:taxon-name-part> <tp:taxon-name-part taxon-name-part-type="species" reg="baishanzuensis">baishanzuensis</tp:taxon-name-part></tp:taxon-name></italic>, sp. nov., holotype, slide No. LJ17121 <bold>10</bold><italic><tp:taxon-name><tp:taxon-name-part taxon-name-part-type="genus" reg="Peucela">P.</tp:taxon-name-part> <tp:taxon-name-part taxon-name-part-type="species" reg="nigra">nigra</tp:taxon-name-part></tp:taxon-name></italic> sp. nov., holotype, slide No. LJ17056 <bold>11</bold><italic><tp:taxon-name><tp:taxon-name-part taxon-name-part-type="genus" reg="Peucela">P.</tp:taxon-name-part> <tp:taxon-name-part taxon-name-part-type="species" reg="olivalis">olivalis</tp:taxon-name-part></tp:taxon-name></italic>, slide No. QMJ19029. Scale bars: 0.5 mm.</p></caption><graphic xmlns:xlink="http://www.w3.org/1999/xlink" xlink:href="zookeys-976-147-g003.jpg" position="float" orientation="portrait" xlink:type="simple" id="oo_464982.jpg"><uri content-type="original_file" xlink:type="simple">https://binary.pensoft.net/fig/464982</uri></graphic></fig><fig id="F4" position="float" orientation="portrait"><object-id xmlns:xlink="http://www.w3.org/1999/xlink" content-type="doi" xlink:type="simple">10.3897/zookeys.976.56402.figures12-14</object-id><object-id xmlns:xlink="http://www.w3.org/1999/xlink" content-type="arpha" xlink:type="simple">511A9762-6CBF-5311-81F1-A1A540590CE4</object-id><label>Figures 12–14.</label><caption><p>Female genitalia of <italic><tp:taxon-name><tp:taxon-name-part taxon-name-part-type="genus" reg="Peucela">Peucela</tp:taxon-name-part></tp:taxon-name></italic> spp. <bold>12</bold><italic><tp:taxon-name><tp:taxon-name-part taxon-name-part-type="genus" reg="Peucela">P.</tp:taxon-name-part> <tp:taxon-name-part taxon-name-part-type="species" reg="acutativalva">acutativalva</tp:taxon-name-part></tp:taxon-name></italic>, sp. nov., paratype, slide No. QMJ19048 <bold>13</bold><italic><tp:taxon-name><tp:taxon-name-part taxon-name-part-type="genus" reg="Peucela">P.</tp:taxon-name-part> <tp:taxon-name-part taxon-name-part-type="species" reg="nigra">nigra</tp:taxon-name-part></tp:taxon-name></italic> sp. nov., paratype, slide No. QMJ15128 <bold>13A</bold> Enlarged signum <bold>14</bold><italic><tp:taxon-name><tp:taxon-name-part taxon-name-part-type="genus" reg="Peucela">P.</tp:taxon-name-part> <tp:taxon-name-part taxon-name-part-type="species" reg="olivalis">olivalis</tp:taxon-name-part></tp:taxon-name></italic>, slide No. QMJ15152 <bold>14A</bold> Enlarged signum. Scale bars: 0.5 mm.</p></caption><graphic xmlns:xlink="http://www.w3.org/1999/xlink" xlink:href="zookeys-976-147-g004.jpg" position="float" orientation="portrait" xlink:type="simple" id="oo_464983.jpg"><uri content-type="original_file" xlink:type="simple">https://binary.pensoft.net/fig/464983</uri></graphic></fig></tp:treatment-sec></tp:taxon-treatment>
