# Supplementary material for: Taxonomic study of genus Peucela Ragonot, 1891 (Lepidoptera, Pyralidae) in China, with descriptions of three new species
Source: Zookeys. 2020 Oct 20;976:147–58. doi: 10.3897/zookeys.976.56402 (PMC7591555; doi:10.3897/zookeys.976.56402)
Supplement: XML Treatment for Peucela olivalis [file zookeys.976.56402-treatment5.xml]

<!DOCTYPE tp:taxon-treatment
  PUBLIC "-//TaxonX//DTD Taxonomic Treatment Publishing DTD v0 20100105//EN" "tax-treatment-NSO.dtd">
<tp:taxon-treatment xmlns:tp="http://www.plazi.org/taxpub"><tp:treatment-meta><kwd-group><label>Taxon classification</label><kwd><named-content xmlns:xlink="http://www.w3.org/1999/xlink" content-type="kingdom">Animalia</named-content></kwd><kwd><named-content xmlns:xlink="http://www.w3.org/1999/xlink" content-type="order">Lepidoptera</named-content></kwd><kwd><named-content xmlns:xlink="http://www.w3.org/1999/xlink" content-type="family">Pyralidae</named-content></kwd></kwd-group><mixed-citation publication-type="journal"><person-group><name><surname>Qi</surname><given-names>Mujie</given-names></name><name><surname>Zuo</surname><given-names>Xinghai</given-names></name><name><surname>Li</surname><given-names>Houhun</given-names></name></person-group><article-title>Taxonomic study of genus <italic><tp:taxon-name><tp:taxon-name-part taxon-name-part-type="genus" reg="Peucela">Peucela</tp:taxon-name-part></tp:taxon-name></italic> Ragonot, 1891 (<tp:taxon-name><tp:taxon-name-part taxon-name-part-type="order">Lepidoptera</tp:taxon-name-part></tp:taxon-name>, <tp:taxon-name><tp:taxon-name-part taxon-name-part-type="family">Pyralidae</tp:taxon-name-part></tp:taxon-name>) in China, with descriptions of three new species</article-title><source>Zookeys</source><day>20</day><month>10</month><year>2020</year><volume>976</volume><fpage>147</fpage><lpage>158</lpage><pub-id pub-id-type="doi">10.3897/zookeys.976.56402</pub-id></mixed-citation></tp:treatment-meta><tp:nomenclature><tp:taxon-name><object-id xmlns:xlink="http://www.w3.org/1999/xlink" content-type="arpha" xlink:type="simple">D596F800-4B0A-5E77-BD5A-2007092089ED</object-id>
            <tp:taxon-name-part taxon-name-part-type="genus" reg="Peucela">Peucela</tp:taxon-name-part>
            <tp:taxon-name-part taxon-name-part-type="species" reg="olivalis">olivalis</tp:taxon-name-part>
          </tp:taxon-name><tp:taxon-authority>(Caradja, 1927)</tp:taxon-authority><tp:taxon-status xmlns:xlink="http://www.w3.org/1999/xlink" xlink:type="simple">comb. nov.</tp:taxon-status><xref ref-type="fig" rid="F2">Figs 7</xref><xref ref-type="fig" rid="F3">, 11</xref><xref ref-type="fig" rid="F4">, 14</xref><tp:nomenclature-citation-list><tp:nomenclature-citation><tp:taxon-name>
                <tp:taxon-name-part taxon-name-part-type="genus" reg="Bostra">Bostra</tp:taxon-name-part> <tp:taxon-name-part taxon-name-part-type="species" reg="olivalis">olivalis</tp:taxon-name-part></tp:taxon-name><comment>Caradja, 1927: 44. TL: China.</comment></tp:nomenclature-citation><tp:nomenclature-citation><tp:taxon-name>
                <tp:taxon-name-part taxon-name-part-type="genus" reg="Arippara">Arippara</tp:taxon-name-part> <tp:taxon-name-part taxon-name-part-type="species" reg="indicator">indicator</tp:taxon-name-part> <tp:taxon-name-part taxon-name-part-type="subspecies" reg="marginata">marginata</tp:taxon-name-part></tp:taxon-name><comment>(Walker, 1865): <xref ref-type="bibr" rid="B4">Leraut 2013</xref>: 60.</comment></tp:nomenclature-citation></tp:nomenclature-citation-list></tp:nomenclature><tp:treatment-sec sec-type="material" id="SECID0EM2AE"><title>Material examined.</title><p><bold>Fujian</bold>: 1 ♂, 1 ♀, Guadun, Mt. Wuyi, 1100 m, 28.VII.2008, leg. Weichun Li, Yongling Sun, Haiyan Bai, genitalia slide No. QMJ17021♂, QMJ17022♀; <bold>Guangxi</bold>: 1 ♂, Yangchang Forestry center, Leye County, 1160 m, 26.VII.2004, leg. Jiasheng Xu, genitalia slide No. QMJ16004; <bold>Hainan</bold>: 1 ♀, Mt. Diaoluo, 940 m, 31.V.2007, leg. Zhiwei Zhang, Weichun Li, genitalia slide No. LJ17086; 1 ♂, Jianfengling Nature Reserve (<named-content xmlns:xlink="http://www.w3.org/1999/xlink" content-type="dwc:verbatimCoordinates" xlink:type="simple"><named-content content-type="geo-json" specific-use="{&#34;type&#34;:&#34;Point&#34;,&#34;coordinates&#34;:[108.520000,18.440000]}" id="NCID0E22AE" xlink:type="simple">18.44°N, 108.52°E</named-content></named-content>), Ledong County, 770 m, 29.V.2015, leg. Peixin Cong, Wei Guan, Sha Hu, genitalia slide No. QMJ19030; <bold>Hunan</bold>: 1 ♂, Zhangjiajie, 650 m, 7.VII.2001, leg. Houhun Li, Xinpu Wang, genitalia slide No. QMJ15197. <bold>Sichuan</bold>: 1 ♂, 2♀♀, Caoping Village (<named-content xmlns:xlink="http://www.w3.org/1999/xlink" content-type="dwc:verbatimCoordinates" xlink:type="simple"><named-content content-type="geo-json" specific-use="{&#34;type&#34;:&#34;Point&#34;,&#34;coordinates&#34;:[103.320000,30.950000]}" id="NCID0EH3AE" xlink:type="simple">30.95°N, 103.32°E</named-content></named-content>), Wenchuan County, 1557 m, 9–12.VII.2014, leg. Kaijian Teng, Wei Guan, Xiuchun Wang, Shurong Liu, genitalia slide No. QMJ16005♂, LJ17081♀, LJ16041♀; 3 ♀♀, Labahe Nature Reserve, Tianquan County, 1300 m, 28–29.VII.2004, leg. Yingdang Ren, genitalia slide No. LJ17078, QMJ15152, LJ17080; <bold>Yunnan</bold>: 1 ♂, Taiyanghe Nature Reserve, 1450m, 2.IX.2014, leg. Zhengguo Zhang, genitalia slide No. LJ16024; <bold>Zhejiang</bold>: 1 ♂, Chanyuansi, Mt. Tianmu, 350 m, 15.VIII.1999, leg. Houhun Li et al., genitalia slide No. WSS02136.</p></tp:treatment-sec><tp:treatment-sec sec-type="diagnosis" id="SECID0EQ3AE"><title>Diagnosis.</title><p>This species shares most of the diagnostic characters of the genus as follows: in male genitalia, gnathos with two free basal extensions at base and phallus medially curved, with basal part enlarged slightly; in female genitalia, colliculum cylindrical and sclerotized and ductus bursae several times as long as rounded corpus bursae and granular anteriorly. Adult (Fig. <xref ref-type="fig" rid="F2">7</xref>) with wingspan 19.5–22.0 mm. This species is superficially most similar to <italic><tp:taxon-name><tp:taxon-name-part taxon-name-part-type="genus" reg="Peucela">P.</tp:taxon-name-part> <tp:taxon-name-part taxon-name-part-type="species" reg="baishanzuensis">baishanzuensis</tp:taxon-name-part></tp:taxon-name></italic> sp. nov., and the differences between them are stated under <italic><tp:taxon-name><tp:taxon-name-part taxon-name-part-type="genus" reg="Peucela">P.</tp:taxon-name-part> <tp:taxon-name-part taxon-name-part-type="species" reg="baishanzuensis">baishanzuensis</tp:taxon-name-part></tp:taxon-name></italic> sp. nov. In addition, it resembles <italic><tp:taxon-name><tp:taxon-name-part taxon-name-part-type="genus" reg="Peucela">P.</tp:taxon-name-part> <tp:taxon-name-part taxon-name-part-type="species" reg="nigra">nigra</tp:taxon-name-part></tp:taxon-name></italic> sp. nov. in the male and female genitalia, and the differences between them are stated in the diagnosis of <italic><tp:taxon-name><tp:taxon-name-part taxon-name-part-type="genus" reg="Peucela">P.</tp:taxon-name-part> <tp:taxon-name-part taxon-name-part-type="species" reg="nigra">nigra</tp:taxon-name-part></tp:taxon-name></italic> sp. nov.</p></tp:treatment-sec><tp:treatment-sec sec-type="distribution" id="SECID0EG5AE"><title>Distribution.</title><p>China (Fujian, Guangxi, Hainan, Hunan, Sichuan, Yunnan, Zhejiang).</p></tp:treatment-sec><tp:treatment-sec><!--Section generated to contain objects referenced in tp:taxon-treatment.--><fig id="F2" position="float" orientation="portrait"><object-id xmlns:xlink="http://www.w3.org/1999/xlink" content-type="doi" xlink:type="simple">10.3897/zookeys.976.56402.figures4-7</object-id><object-id xmlns:xlink="http://www.w3.org/1999/xlink" content-type="arpha" xlink:type="simple">CE086507-FB11-5E4D-810D-0E988D9B0CD7</object-id><label>Figures 4–7.</label><caption><p>Adults of <italic><tp:taxon-name><tp:taxon-name-part taxon-name-part-type="genus" reg="Peucela">Peucela</tp:taxon-name-part></tp:taxon-name></italic> spp. <bold>4</bold><italic><tp:taxon-name><tp:taxon-name-part taxon-name-part-type="genus" reg="Peucela">P.</tp:taxon-name-part> <tp:taxon-name-part taxon-name-part-type="species" reg="acutativalva">acutativalva</tp:taxon-name-part></tp:taxon-name></italic>, sp. nov., holotype, ♂ <bold>5</bold><italic><tp:taxon-name><tp:taxon-name-part taxon-name-part-type="genus" reg="Peucela">P.</tp:taxon-name-part> <tp:taxon-name-part taxon-name-part-type="species" reg="baishanzuensis">baishanzuensis</tp:taxon-name-part></tp:taxon-name></italic>, sp. nov., holotype, ♂ <bold>6</bold><italic><tp:taxon-name><tp:taxon-name-part taxon-name-part-type="genus" reg="Peucela">P.</tp:taxon-name-part> <tp:taxon-name-part taxon-name-part-type="species" reg="nigra">nigra</tp:taxon-name-part></tp:taxon-name></italic> sp. nov., holotype, ♂ <bold>7</bold><italic><tp:taxon-name><tp:taxon-name-part taxon-name-part-type="genus" reg="Peucela">P.</tp:taxon-name-part> <tp:taxon-name-part taxon-name-part-type="species" reg="olivalis">olivalis</tp:taxon-name-part></tp:taxon-name></italic>, ♂. Scale bars: 5.0 mm.</p></caption><graphic xmlns:xlink="http://www.w3.org/1999/xlink" xlink:href="zookeys-976-147-g002.jpg" position="float" orientation="portrait" xlink:type="simple" id="oo_464981.jpg"><uri content-type="original_file" xlink:type="simple">https://binary.pensoft.net/fig/464981</uri></graphic></fig><fig id="F3" position="float" orientation="portrait"><object-id xmlns:xlink="http://www.w3.org/1999/xlink" content-type="doi" xlink:type="simple">10.3897/zookeys.976.56402.figures8-11</object-id><object-id xmlns:xlink="http://www.w3.org/1999/xlink" content-type="arpha" xlink:type="simple">5F0F6798-2C61-5EB5-B490-7C69A9B15B26</object-id><label>Figures 8–11.</label><caption><p>Male genitalia of <italic><tp:taxon-name><tp:taxon-name-part taxon-name-part-type="genus" reg="Peucela">Peucela</tp:taxon-name-part></tp:taxon-name></italic> spp. <bold>8</bold><italic><tp:taxon-name><tp:taxon-name-part taxon-name-part-type="genus" reg="Peucela">P.</tp:taxon-name-part> <tp:taxon-name-part taxon-name-part-type="species" reg="acutativalva">acutativalva</tp:taxon-name-part></tp:taxon-name></italic>, sp. nov., paratype, slide No. QMJ19023 <bold>9</bold><italic><tp:taxon-name><tp:taxon-name-part taxon-name-part-type="genus" reg="Peucela">P.</tp:taxon-name-part> <tp:taxon-name-part taxon-name-part-type="species" reg="baishanzuensis">baishanzuensis</tp:taxon-name-part></tp:taxon-name></italic>, sp. nov., holotype, slide No. LJ17121 <bold>10</bold><italic><tp:taxon-name><tp:taxon-name-part taxon-name-part-type="genus" reg="Peucela">P.</tp:taxon-name-part> <tp:taxon-name-part taxon-name-part-type="species" reg="nigra">nigra</tp:taxon-name-part></tp:taxon-name></italic> sp. nov., holotype, slide No. LJ17056 <bold>11</bold><italic><tp:taxon-name><tp:taxon-name-part taxon-name-part-type="genus" reg="Peucela">P.</tp:taxon-name-part> <tp:taxon-name-part taxon-name-part-type="species" reg="olivalis">olivalis</tp:taxon-name-part></tp:taxon-name></italic>, slide No. QMJ19029. Scale bars: 0.5 mm.</p></caption><graphic xmlns:xlink="http://www.w3.org/1999/xlink" xlink:href="zookeys-976-147-g003.jpg" position="float" orientation="portrait" xlink:type="simple" id="oo_464982.jpg"><uri content-type="original_file" xlink:type="simple">https://binary.pensoft.net/fig/464982</uri></graphic></fig><fig id="F4" position="float" orientation="portrait"><object-id xmlns:xlink="http://www.w3.org/1999/xlink" content-type="doi" xlink:type="simple">10.3897/zookeys.976.56402.figures12-14</object-id><object-id xmlns:xlink="http://www.w3.org/1999/xlink" content-type="arpha" xlink:type="simple">511A9762-6CBF-5311-81F1-A1A540590CE4</object-id><label>Figures 12–14.</label><caption><p>Female genitalia of <italic><tp:taxon-name><tp:taxon-name-part taxon-name-part-type="genus" reg="Peucela">Peucela</tp:taxon-name-part></tp:taxon-name></italic> spp. <bold>12</bold><italic><tp:taxon-name><tp:taxon-name-part taxon-name-part-type="genus" reg="Peucela">P.</tp:taxon-name-part> <tp:taxon-name-part taxon-name-part-type="species" reg="acutativalva">acutativalva</tp:taxon-name-part></tp:taxon-name></italic>, sp. nov., paratype, slide No. QMJ19048 <bold>13</bold><italic><tp:taxon-name><tp:taxon-name-part taxon-name-part-type="genus" reg="Peucela">P.</tp:taxon-name-part> <tp:taxon-name-part taxon-name-part-type="species" reg="nigra">nigra</tp:taxon-name-part></tp:taxon-name></italic> sp. nov., paratype, slide No. QMJ15128 <bold>13A</bold> Enlarged signum <bold>14</bold><italic><tp:taxon-name><tp:taxon-name-part taxon-name-part-type="genus" reg="Peucela">P.</tp:taxon-name-part> <tp:taxon-name-part taxon-name-part-type="species" reg="olivalis">olivalis</tp:taxon-name-part></tp:taxon-name></italic>, slide No. QMJ15152 <bold>14A</bold> Enlarged signum. Scale bars: 0.5 mm.</p></caption><graphic xmlns:xlink="http://www.w3.org/1999/xlink" xlink:href="zookeys-976-147-g004.jpg" position="float" orientation="portrait" xlink:type="simple" id="oo_464983.jpg"><uri content-type="original_file" xlink:type="simple">https://binary.pensoft.net/fig/464983</uri></graphic></fig></tp:treatment-sec><ref-list><ref id="B4"><mixed-citation xmlns:xlink="http://www.w3.org/1999/xlink" xlink:type="simple"><person-group><name name-style="western"><surname>Leraut</surname><given-names>PJA</given-names></name></person-group> (<year>2013</year>) <article-title>Espèces et genres nouveaux de <tp:taxon-name><tp:taxon-name-part taxon-name-part-type="subfamily">Pyralinae</tp:taxon-name-part></tp:taxon-name> (<tp:taxon-name><tp:taxon-name-part taxon-name-part-type="order">Lepidoptera</tp:taxon-name-part></tp:taxon-name>, <tp:taxon-name><tp:taxon-name-part taxon-name-part-type="superfamily">Pyraloidea</tp:taxon-name-part></tp:taxon-name>, <tp:taxon-name><tp:taxon-name-part taxon-name-part-type="family">Pyralidae</tp:taxon-name-part></tp:taxon-name>).</article-title><source>Bulletin de la Société entomologique de France</source><volume>118</volume>(<issue>1</issue>): <fpage>41</fpage>–<lpage>72</lpage>.</mixed-citation></ref></ref-list></tp:taxon-treatment>
